# Supplementary material for: Additive Manufacturing of Discontinuous Carbon Fibre-Reinforced Polymer (CFRP): A Study on Parametric Optimization Towards Mechanical Properties
Source: Polymers (Basel). 2026 Apr 25;18(9):1048. doi: 10.3390/polym18091048 (PMC13165462; doi:10.3390/polym18091048)
Supplement: Supplementary file 1 [file polymers-18-01048-s001.zip]

Archive with 1 entries (1 files):
- polymers-4204930-supplementary.pdf
